# Supplementary material for: Screening and Identification of ssDNA Aptamers for Low-Density Lipoprotein (LDL) Receptor-Related Protein 6
Source: Molecules. 2023 Apr 30;28(9):3838. doi: 10.3390/molecules28093838 (PMC10180154; doi:10.3390/molecules28093838)
Supplement: Supplementary file 1 [file molecules-28-03838-s001.zip]

Archive with 1 entries (1 files):
- Supplemental Information.pdf
